# Supplementary material for: The Potential of Cyclodextrins as Inhibitors for the BM2 Protein: An In Silico Investigation
Source: Molecules. 2024 Jan 28;29(3):620. doi: 10.3390/molecules29030620 (PMC10856705; doi:10.3390/molecules29030620)
Supplement: Supplementary file 1 [file molecules-29-00620-s001.zip]

Archive with 1 entries (1 files):
- molecules-2807408-supplementary.pdf
